# Supplementary material for: A Refractive Index-Based Dual-Band Metamaterial Sensor Design and Analysis for Biomedical Sensing Applications
Source: Sensors (Basel). 2025 Jan 3;25(1):232. doi: 10.3390/s25010232 (PMC11723037; doi:10.3390/s25010232)
Supplement: Supplementary file 1 [file sensors-25-00232-s001.zip]

Archive with 1 entries (1 files):
- sensors-3261904-supplementary.pdf
